# Supplementary material for: The Bitcoin as a Virtual Commodity: Empirical Evidence and Implications
Source: Front Artif Intell. 2020 Apr 30;3:21. doi: 10.3389/frai.2020.00021 (PMC7861307; doi:10.3389/frai.2020.00021)
Supplement: Supplementary file 1 [file Data_Sheet_1.zip]

Archive with 10 entries (10 files):
- Table A1.pdf
- Table A10.jpeg
- Table A2.pdf
- Table A3.jpeg
- Table A4.jpeg
- Table A5.jpeg
- Table A6.jpeg
- Table A7.png
- Table A8.jpeg
- Table A9.jpeg
